# Supplementary material for: Supercurrent in Bi4Te3 Topological Material-Based Three-Terminal Junctions
Source: Nanomaterials (Basel). 2023 Jan 10;13(2):293. doi: 10.3390/nano13020293 (PMC9867302; doi:10.3390/nano13020293)
Supplement: Supplementary file 1 [file nanomaterials-13-00293-s001.zip]

Archive with 1 entries (1 files):
- nanomaterials-2136868-supplementary.pdf
